# Supplementary material for: The Current Developments in Medicinal Plant Genomics Enabled the Diversification of Secondary Metabolites’ Biosynthesis
Source: Int J Mol Sci. 2022 Dec 14;23(24):15932. doi: 10.3390/ijms232415932 (PMC9781956; doi:10.3390/ijms232415932)
Supplement: Supplementary file 1 [file ijms-23-15932-s001.zip]

Archive with 1 entries (1 files):
- ijms-2069319-Supplementary Materials.pdf
